# Supplementary material for: Comparison of the Effectiveness of Palonosetron and Ramosetron in Preventing Postoperative Nausea and Vomiting: Updated Systematic Review and Meta-Analysis with Trial Sequential Analysis
Source: J Pers Med. 2022 Dec 29;13(1):82. doi: 10.3390/jpm13010082 (PMC9866437; doi:10.3390/jpm13010082)
Supplement: Supplementary file 1 [file jpm-13-00082-s001.zip]

Archive with 1 entries (1 files):
- jpm-2081251-supplementary.pdf
